# Supplementary material for: Assisted Reproductive Technology and Breech Delivery: A Nationwide Cohort Study in Singleton Pregnancies
Source: J Pers Med. 2023 Jul 16;13(7):1144. doi: 10.3390/jpm13071144 (PMC10381648; doi:10.3390/jpm13071144)
Supplement: Supplementary file 1 [file jpm-13-01144-s001.zip]

Archive with 3 entries (3 files):
- Figure_S1_artus_v6.pdf
- Figure_S2_artus_v6.pdf
- Table_S1_artus_v6.pdf
